# Supplementary material for: Opposite Incidence Trends for Differentiated and Medullary Thyroid Cancer in Young Dutch Patients over a 30-Year Time Span
Source: Cancers (Basel). 2021 Oct 12;13(20):5104. doi: 10.3390/cancers13205104 (PMC8534285; doi:10.3390/cancers13205104)
Supplement: Supplementary file 1 [file cancers-13-05104-s001.zip]

Archive with 1 entries (1 files):
- cancers-1380328-supplementary.pdf
